# Supplementary material for: Using different methods to process forced expiratory volume in one second (FEV 1) data can impact on the interpretation of FEV 1 as an outcome measure to understand the performance of an adult cystic fibrosis centre: A retrospective chart review
Source: F1000Res. 2018 Aug 17;7:691. Originally published 2018 Jun 1. [Version 2] doi: 10.12688/f1000research.14981.2 (PMC6213785; doi:10.12688/f1000research.14981.2)
Supplement: Dataset 1. Sheffield forced expiratory volume in one second (FEV 1) data — http://dx.doi.org/10.5256/f1000research.14981.d205603 [file f1000research-7-17436-s0000.tgz]

Archive with 1 entries (1 files):
- dc1945b6-b22b-4a97-b75b-5dc377843390_data.xlsx
