# Supplementary material for: Using different methods to process forced expiratory volume in one second (FEV 1) data can impact on the interpretation of FEV 1 as an outcome measure to understand the performance of an adult cystic fibrosis centre: A retrospective chart review
Source: F1000Res. 2018 Aug 17;7:691. Originally published 2018 Jun 1. [Version 2] doi: 10.12688/f1000research.14981.2 (PMC6213785; doi:10.12688/f1000research.14981.2)
Supplement: Dataset 1. Sheffield forced expiratory volume in one second (FEV 1) data — http://dx.doi.org/10.5256/f1000research.14981.d205603 [file f1000research-7-17436-s0000.tgz › dc1945b6-b22b-4a97-b75b-5dc377843390_data.xlsx]

## Sheet: Data
Fid	yn2013	yn2014	yn2015	yn2016	FEV2013k0	FEV2014k0	FEV2015k0	FEV2016k0	FEV2013k1	FEV2014k1	FEV2015k1	FEV2016k1	FEV2013GLI	FEV2014GLI	FEV2015GLI	FEV2016GLI	Age2013	Age2014	Age2015	Age2016	Gender	Genotype	Pan2013	Pan2014	Pan2015	Pan2016	CFRD2013	CFRD2014	CFRD2015	CFRD2016	Pseudo2013	Pseudo2014	Pseudo2015	Pseudo2016	BMI2013	BMI2014	BMI2015	BMI2016
1	1	1	1	1	66	67	75	78	67	96	76	78	62.9512	89.9942	71.5184	73.0851	32	33	34	35	1	0	0	0	0	0	0	0	0	0	0	0	0	0	30.7	28.28	30.1	29.3
2	0	1	1	1		70	70	73		63	63	67		67.4124	66.7691	70.7332		26	27	28	1	0		0	0	0		0	0	0		0	0	0		19.4	19.8	19.9
3	1	1	1	1	50	52	49	49	51	53	49	48	48.9479	51.103	48.6297	48.7449	22	23	24	25	0	2	1	1	1	1	0	0	0	0	2	2	2	2	23.4	23.3	24	23.1
4	1	1	1	1	104	97	88	93	101	94	97	89	99.7722	93.0993	95.7213	87.4572	29	30	31	32	0	1	1	1	1	1	0	0	0	0	1	0	0	0	20.1	20.6	20.3	20.1
5	1	1	1	1	61	64	66	65	61	67	68	67	56.3906	61.2865	63.0694	62.2476	30	31	32	33	1	1	1	1	1	1	0	0	0	0	0	1	2	2	21.3	20.8	20.8	24.3
6	1	1	1	1	92	87	82	83	96	89	96	84	92.8252	84.7585	91.6023	80.1882	25	26	27	28	1	2	1	1	1	1	0	0	0	0	2	2	2	2	18.09	19.1	19.7	20.7
7	1	1	1	1	63	53	58	58	63	53	58	59	60.7213	51.649	56.2313	56.7392	23	24	25	26	1	2	1	1	1	1	0	0	0	0	2	2	2	2	19.7	20.2	22.2	22
8	1	1	1	1	79	79	78	76	87	86	84	79	79.9827	78.6636	77.6568	74.7589	18	19	20	21	0	2	1	1	1	1	0	0	0	1	0	1	0	0	19.3	19.8	21.2	21.2
9	1	1	1	1	54	56	55	54	54	55	56	55	52.5797	53.9369	54.3831	53.105	23	24	25	26	0	1	1	1	1	1	0	0	0	0	2	2	2	2	21.5	22.1	23.2	23.5
10	1	1	1	1	35	25	20	20	35	25	22	20	33.8185	24.1723	21.1619	19.4997	24	25	26	27	1	2	1	1	1	1	0	0	0	0	2	2	2	2	20.3	18.1	17.5	17.1
11	1	1	1	1	97	100	92	97	99	100	90	94	92.1114	95.278	86.4252	91.6258	20	21	22	23	0	0	0	0	0	0	0	0	0	0	0	0	0	0	21.2	22.13	21.6	24.1
12	1	1	1	1	65	65	64	65	62	63	61	63	61.4454	61.857	60.3461	61.6841	39	40	41	42	0	2	1	1	1	1	1	1	1	1	2	2	2	2	24.3	26.1	27	25.1
13	1	1	1	1	66	56	61	58	73	56	60	57	71.7913	54.8689	58.2461	55.3327	28	29	30	31	0	2	1	1	1	1	0	0	0	0	2	2	2	2	24.6	25.6	26	26.4
14	1	1	1	1	95	94	92	98	101	97	94	100	93.7642	90.2122	87.5993	94.8364	18	19	20	21	0	2	1	1	1	1	1	1	1	1	1	2	1	0	19.6	20.3	20.9	20.7
15	1	1	1	1	93	85	85	90	89	83	82	87	87.2596	82.419	81.9723	86.4152	24	25	26	27	0	2	1	1	1	1	1	1	1	1	1	0	0	0	25.2	23.7	27.3	27.8
16	1	1	1	1	37	38	37	36	39	40	39	38	36.9897	37.6446	36.767	35.8101	25	26	27	28	0	2	1	1	1	1	0	0	0	0	1	1	2	2	21.7	23.3	22.2	22.5
17	1	0	0	0	16				22				21.1819				26				0	2	1				0				2				20.9
18	1	0	0	0	114				116				109.438				21				0	2	1				0				1				24.2
19	1	1	1	1	76	73	72	76	76	73	71	76	70.7541	68.7195	67.1531	71.2505	46	47	48	49	1	1	0	0	0	0	0	0	0	0	0	0	0	0	29.46	30.56	31.1	32.3
20	1	1	1	1	69	67	65	72	68	68	66	74	65.7608	65.6197	63.205	70.4329	24	25	26	27	1	2	1	1	1	1	1	1	1	1	2	2	2	2	21.3	22.1	22.4	21.9
21	1	1	1	1	70	75	69	79	69	72	68	79	67.0181	71.4805	68.1084	77.1342	23	24	25	26	0	2	1	1	1	1	0	0	0	0	1	2	2	2	19.5	19.7	19.5	20
22	1	1	1	1	99	92	90	87	100	93	91	90	94.0167	87.672	85.5676	83.6181	19	20	21	22	1	2	1	1	1	1	0	0	0	0	1	2	1	1	22.7	24.6	25.1	23.9
23	1	1	1	1	90	90	91	87	88	84	83	82	89.7181	85.7233	84.8058	83.9524	56	57	58	59	0	2	0	0	0	0	0	0	0	0	0	1	0	1	24.6	24.2	24.5	25.1
24	1	1	1	1	88	84	79	86	88	81	82	87	80.586	74.0392	76.1567	82.3931	16	17	18	19	1	2	1	1	1	1	0	0	0	0	1	1	1	0	21.8	23.3	23.2	24.9
25	1	1	1	1	91	89	87	91	93	91	89	94	88.9907	87.4948	85.1164	89.51	29	30	31	32	0	2	1	1	1	1	0	0	0	0	2	1	2	2	26.4	26.6	27	27.5
26	1	1	1	1	26	32	30	23	28	30	28	22	27.4505	29.7885	27.8591	22.0616	47	48	49	50	0	2	1	1	1	1	1	1	1	1	2	2	2	2	29.6	28.3	28.6	27.5
27	0	1	1	1		73	60	62		66	66	66		61.1941	61.2746	61.5932		17	18	19	0	2		1	1	1		1	1	1		0	0	0		24.3	23.6	25.2
28	1	1	1	1	52	41	40	44	63	50	49	53	60.9853	48.4065	47.1765	50.5116	30	31	32	33	1	2	1	1	1	1	1	1	1	1	2	2	2	2	17	16.4	16	16.8
29	1	1	1	1	51	46	49	39	49	47	45	38	46.5607	44.6559	43.5072	37.3907	17	18	19	20	1	2	1	1	1	1	1	1	1	1	1	1	1	2	21.3	20.7	19.7	19.1
30	1	1	1	1	56	54	50	48	82	58	53	50	77.0495	55.1884	50.0631	46.5785	25	26	27	28	1	2	1	1	1	1	0	0	0	0	2	2	2	1	20.4	19.8	20	19.7
31	1	1	1	1	43	44	40	39	43	44	40	39	40.0173	41.2731	37.4174	36.842	42	43	44	45	1	2	1	1	1	1	0	0	0	0	0	2	1	2	23.2	22.7	23.7	23.4
32	1	1	1	1													20	21	22	23	0	2	1	1	1	1	0	0	0	1	2	2	2	2	18.8	20	21.7	19.1
33	1	1	1	1	75	73	84	75	88	76	85	77	84.8301	73.1874	81.9838	73.5346	25	26	27	28	0	2	1	1	1	1	0	0	0	0	2	2	2	2	24.4	23	22.9	26.1
34	1	1	1	1	97	93	94	96	108	99	99	97	99.4649	92.5779	92.5462	91.3284	18	19	20	21	0	2	1	1	1	1	0	0	0	0	0	1	0	0	21.2	22.2	22.3	25.4
35	1	1	1	1	87	81	80	87	82	79	78	85	78.5973	76.9235	77.4652	82.9509	18	19	20	21	1	2	1	1	1	1	0	0	0	0	1	1	1	2	18.5	18.7	18.8	19.4
36	1	1	1	1	120	114	110	105	113	124	119	113	104.904	115.131	109.63	104.135	16	17	18	19	0	2	1	1	1	1	0	0	0	0	0	0	0	0	19.9	20.7	22.1	21.4
37	1	1	1	1	90	80	81	48	90	78	80	48	87.4071	77.1148	77.7459	46.0779	18	19	20	21	1	2	1	1	1	1	0	0	0	0	1	1	1	2	18.4	18.4	18.8	18.1
38	1	1	1	1	80	78	81	79	78	77	82	78	72.5511	72.2417	78.1596	75.7139	19	20	21	22	0	2	1	1	1	1	0	0	0	0	0	0	0	0	27.9	27.9	28.9	27.5
39	0	1	1	1		92	69	52		81	71	52		75.1668	66.8588	50.1149		16	17	18	1	2		1	1	1		0	0	0		0	1	1		17.8	18.3	19.5
40	1	1	0	0	45	47			47	50			43.7488	46.2784			27	28			1	2	1	1			0	0			2	2			20	18.7
41	1	1	1	1	65	65	65	63	70	66	65	64	64.7188	61.5253	60.971	59.7922	44	45	46	47	1	1	0	0	0	0	0	0	0	0	0	0	0	0	24.62	23.8	23.9	26.2
42	1	1	1	1	105	101	96	91	110	105	97	92	106.591	101.37	93.2888	88.1787	21	22	23	24	1	1	1	1	1	1	0	0	0	0	1	1	2	2	24.8	24	26	29.4
43	1	1	1	1	96	91	96	96	95	87	91	91	91.1549	83.8728	87.6076	86.9699	51	52	53	54	1	1	0	0	0	0	0	0	0	0	0	0	0	1	43.9	43.56	48.9	47.7
44	1	1	1	1	77	76	74	73	76	75	73	72	74.863	73.8107	72.0312	71.0558	26	27	28	29	0	2	1	1	1	1	0	0	0	0	2	2	2	2	20	20.3	22.2	21.5
45	1	1	1	1	106	109	102	105	108	109	107	110	102.11	101.742	99.2519	101.12	16	17	18	19	0	2	1	1	1	1	0	0	0	0	0	1	0	1	20.7	20.6	23.3	23
46	1	1	1	1	56	53	54	56	59	57	58	59	57.9618	55.7536	56.3051	58.2114	24	25	26	27	1	1	0	0	0	0	0	0	0	0	0	0	1	1	22.6	24.7	26	26.8
47	1	1	1	1	75	89	98	78	84	89	91	86	81.8743	84.2114	84.3643	79.5933	15	16	17	18	0	2	1	1	1	1	0	0	0	0	0	1	0	0	20.8	22.7	24.3	28
48	1	1	0	0	24	22			25	22			24.1651	21.8015			39	40			0	2	1	1			1	1			2	2			23.54	23.72
49	1	1	1	1	59	54	53	51	55	51	50	47	55.2135	50.8215	49.9702	47.5504	32	33	34	35	0	2	1	1	1	1	1	1	1	1	2	2	2	2	23.1	23	23.2	23.5
50	1	1	1	1	44	42	47	42	44	42	46	42	43.1268	40.9497	44.7225	40.2976	38	39	40	41	0	2	1	1	1	1	1	1	1	1	2	2	2	2	19	19.9	21	20.1
51	1	1	1	1	95	94	94	89	97	95	95	89	90.6078	91.0533	90.7842	86.277	20	21	22	23	0	2	1	1	1	1	0	0	0	0	0	0	0	0	20.9	19.8	19.9	21.5
52	1	1	1	1	77	78	77	78	89	83	78	75	81.967	76.5229	73.8424	71.0454	16	17	18	19	1	2	1	1	1	1	1	1	1	1	0	0	0	0	23.46	22.7	22.3	22
53	1	1	1	1	102	96	102	105	103	98	104	107	95.6056	91.1542	96.5532	98.8839	32	33	34	35	1	2	1	1	1	1	1	1	1	1	2	2	2	2	21.05	20.43	21.2	20.4
54	1	0	0	0	117				117				114.738				20				1	2	1				0				1				21.7
55	0	1	1	1		91	92	99		91	92	99		87.6622	88.4934	95.7154		18	19	20	1	0		0	0	0		0	0	0		0	0	0		32.9	37.2	38.1
56	0	1	1	1		88	87	83		87	86	84		84.2354	83.7018	81.5193		20	21	22	1	0		0	0	0		0	0	0		0	0	0		40	41	42.9
57	1	1	1	1	55	55	56	55	57	55	56	55	52.8461	51.2427	52.657	51.9744	40	41	42	43	1	1	0	0	0	0	0	0	0	0	2	2	2	2	18.7	18.3	18.7	19.2
58	1	1	1	1	86	90	96	87	81	88	94	85	81.3664	86.6969	92.4475	83.3366	25	26	27	28	0	2	1	1	1	1	0	0	0	0	2	2	2	2	19.6	21.4	19.5	19.5
59	1	1	1	1	105	96	97	95	101	104	102	100	94.1972	96.0841	94.853	93.4079	17	18	19	20	0	2	1	1	1	1	0	0	0	0	0	1	1	0	24.1	24.6	24.2	23.7
60	1	1	1	1	76	70	76	73	69	64	69	67	70.0527	65.006	70.138	67.6021	26	27	28	29	0	2	1	1	1	1	1	1	1	1	2	2	2	2	19.6	19.1	19.9	20.4
61	1	1	1	1	94	95	92	88	94	96	97	93	86.2689	88.2916	88.8871	84.7713	41	42	43	44	0	2	1	1	1	1	0	0	0	0	1	1	2	2	29.75	30.67	30.7	30.7
62	1	1	1	1	66	65	68	68	67	66	68	68	64.5074	63.8232	65.7531	65.6485	25	26	27	28	1	2	1	1	1	1	1	1	1	1	2	1	2	2	19.7	20.3	20	20.6
63	1	1	1	1	91	82	87	81	88	81	84	78	83.2897	77.1866	79.5464	74.1877	43	44	45	46	1	1	0	0	0	0	0	0	0	0	0	0	0	1	25	24.7	24.6	26.2
64	1	1	1	1	35	24	21	14	36	25	22	18	33.9991	24.1797	20.7171	17.5255	26	27	28	29	0	2	1	1	1	1	1	1	1	1	2	2	2	2	18.4	18.4	15.8	16.8
65	1	1	1	1	49	50	51	54	47	48	49	51	46.4455	48.0225	48.8608	50.7934	25	26	27	28	0	2	1	1	1	1	0	0	0	0	2	2	2	2	18.8	19.4	21.2	22.1
66	1	0	0	0	106				107				101.17				33				1	0	1				0				1				24.5
67	1	1	1	1	70	68	73	69	69	69	72	68	67.5717	67.3527	69.57	65.7848	34	35	36	37	0	2	1	1	1	1	0	0	0	0	2	2	2	2	22.6	23.8	23.7	24.6
68	1	1	1	1	106	98	95	98	102	103	101	99	94.5017	96.1728	93.3074	91.9221	16	17	18	19	0	2	1	1	1	1	0	0	0	0	0	0	1	0	24.6	25.1	26.2	24.9
69	1	1	1	1	70	64	63	59	71	64	64	59	68.1973	61.6315	60.4846	56.3228	27	28	29	30	1	1	0	0	1	1	0	0	0	0	1	0	1	1	25.5	29.1	30.6	28.2
70	0	1	1	1		104	103	104		107	105	103		98.1144	98.1334	98.0481		16	17	18	1	1		0	0	0		0	0	0		1	0	0		22.8	23	23.3
71	1	1	1	1	96	94	95	97	93	90	91	94	92.0847	89.4089	90.3336	92.592	26	27	28	29	0	2	1	1	1	1	0	0	0	0	0	1	0	0	23.1	24.5	24.8	24.5
72	0	1	1	0		95	97			100	99			92.2152	92.1149			17	18		1	1		0	0			0	0			0	0			30.1	31.3
73	1	1	1	1	69	58	56	60	54	57	58	60	51.1671	54.0053	55.5891	56.8088	21	22	23	24	1	1	0	0	0	0	0	0	0	0	0	0	0	0	15.7	16	16.1	17.6
74	1	1	1	1	46	42	51	51	44	42	46	47	44.5187	42.267	47.1898	47.9548	18	19	20	21	0	2	1	1	1	1	0	0	0	0	2	2	2	2	14.2	14.1	15.8	15.4
75	1	1	1	1	110	108	107	106	105	102	101	101	104.757	101.894	100.794	100.62	25	26	27	28	0	2	1	1	1	1	0	0	0	0	1	2	0	0	24.7	25.9	26	26.3
76	1	1	1	1	101	93	88	89	103	92	87	86	95.3411	85.3162	80.4685	81.6839	19	20	21	22	0	2	1	1	1	1	0	0	0	0	2	2	2	2	18.3	18.8	19.2	19
77	0	1	1	0		46	38			39	32			38.215	31.858			43	44		0	2		1	1			1	1			2	1			19.4	19
78	1	1	1	1	117	119	117	114	118	121	121	114	111.097	111.69	112.927	105.928	16	17	18	19	0	2	1	1	1	1	0	0	0	0	0	1	0	0	22.83	23.9	25.6	25.8
79	1	1	1	1	77	80	80	84	77	80	75	79	76.8423	80.2572	75.613	79.8319	52	53	54	55	0	1	0	0	0	0	0	0	0	0	0	0	0	1	27.77	28.32	29.2	29.4
80	1	0	0	0	37				43				45.613				18				0	2	1				0				1				24.6
81	1	1	1	1	93	93	93	95	99	95	95	97	93.8263	89.697	89.5378	90.9915	27	28	29	30	1	2	1	1	1	1	0	0	0	0	2	2	2	2	26	27	24	24.8
82	1	1	1	1	90	93	105	93	90	93	93	95	99.197	101.41	100.62	103.013	21	22	23	24	1	2	1	1	1	1	0	0	0	0	0	0	0	0	21.8	23.17	23.1	23.4
83	1	1	1	1	76	75	85	85	76	77	74	74	79.3693	80.6857	77.8894	77.8631	38	39	40	41	0	0	1	1	1	1	0	0	0	0	0	0	0	0	30.42	31.3	31.4	33.3
84	1	1	1	1	106	93	95	93	105	93	95	93	101.598	90.3143	91.6196	89.5395	25	26	27	28	1	2	1	1	1	1	0	0	0	0	2	2	2	2	19.1	18.7	19.1	19.4
85	1	1	1	1	96	96	91	81	93	93	89	80	91.371	91.713	87.7293	78.6228	25	26	27	28	0	2	1	1	1	1	0	0	0	0	1	1	1	1	23.2	23.5	23.3	23.1
86	1	1	1	1	75	70	70	71	78	75	73	73	75.3278	71.2088	68.7413	68.333	20	21	22	23	1	2	1	1	1	1	0	0	0	0	1	1	1	1	29.83	29.41	29.4	30.4
87	1	1	1	1	97	90	89	84	99	90	87	80	95.9362	87.4868	86.4718	80.6606	22	23	24	25	0	2	1	1	1	1	0	0	0	0	2	2	2	2	24.8	24.2	24.2	25.57
88	1	1	1	1	116	116	110	112	110	110	104	108	108.61	108.039	102.481	106.495	35	36	37	38	0	2	1	1	1	1	0	0	0	0	2	2	2	2	28.4	29	29.8	30.3
89	1	1	1	1	90	92	90	94	89	94	88	92	84.9576	91.659	84.7968	87.8579	18	19	20	21	1	2	1	1	1	1	0	0	0	0	0	1	1	0	25	26.5	26.6	23
90	1	1	1	0	89	76	63		93	80	65		86.1795	74.1893	60.9791		17	18	19		0	0	0	0	0		0	0	0		0	0	0		23.8	23.3	22.3
91	1	1	1	0	15	12	11		14	13	10		14.1967	13.3286	10.0835		27	28	29		0	2	1	1	1		1	1	1		1	2	2		16.2	16	15.8
92	0	1	1	1		77	76	68		73	78	73		68.6854	72.6398	67.5469		16	17	18	0	2		1	1	1		0	0	1		1	1	0		19.8	21	20
93	1	1	1	1	90	86	87	88	87	81	79	83	85.1311	80.4602	79.4258	83.1681	24	25	26	27	0	2	1	1	1	1	0	0	0	0	1	2	1	0	24.8	24.9	23.7	24.2
94	1	1	1	1	47	53	48	53	50	52	46	52	49.5244	50.9645	45.3627	51.1195	35	36	37	38	0	0	1	1	1	1	1	1	1	1	0	2	2	2	24.78	23.8	23.4	25.3
95	1	1	1	1	39	39	38	36	43	40	39	36	40.1328	37.7726	36.5716	33.9293	28	29	30	31	1	2	1	1	1	1	0	1	1	1	2	2	2	2	20.18	19.43	19.8	20.1
96	1	1	1	1	67	69	71	74	80	68	73	73	78.8283	67.0502	71.2786	71.9067	26	27	28	29	0	2	1	1	1	1	0	0	0	0	2	2	2	2	22.4	23.8	24.4	26.1
97	1	1	1	1	56	53	52	52	55	51	50	50	52.903	50.5943	49.8665	49.5227	18	19	20	21	1	2	1	1	1	1	1	1	1	1	2	2	2	1	19.7	19.5	18.9	19.7
98	1	1	1	1	82	78	78	73	80	76	74	69	75.9141	72.3293	71.4902	68.1868	22	23	24	25	0	2	1	1	1	1	0	0	0	0	0	0	0	0	17.9	18.4	18	16
99	1	1	1	1	77	32	23	19	80	34	23	19	76.5565	33.4338	23.2685	18.0478	18	19	20	21	1	2	1	1	1	1	0	1	1	1	1	1	2	2	20.4	18.6	20.4	19
100	1	1	1	1	80	85	78	83	82	82	80	85	78.6574	78.3325	75.8013	80.3415	32	33	34	35	0	2	1	1	1	1	0	0	0	0	2	2	2	2	27.5	26.6	26.6	27
101	1	1	1	1	108	109	105	106	110	113	110	110	103.69	106.294	103.304	103.287	22	23	24	25	1	2	1	1	1	1	0	0	0	0	0	1	0	0	32.6	32.43	33.4	34.3
102	1	1	1	1	88	91	91	95	85	91	92	95	81.7324	87.6886	88.5971	91.3744	33	34	35	36	0	2	1	1	1	1	0	0	0	1	2	2	2	2	21	21	21.1	21.7
103	1	1	1	1	88	90	92	92	94	91	90	90	87.902	86.2163	88.2187	88.5136	17	18	19	20	1	1	0	0	0	0	0	0	0	0	0	0	0	0	20.5	19.06	18.6	19
104	1	0	0	0	22				22				20.5346				20				0	2	1				1				2				18.1
105	1	1	1	1	82	80	79	77	84	85	82	80	80.2923	81.0133	78.6006	76.441	27	28	29	30	0	2	1	1	1	1	0	0	0	0	2	2	2	2	20.9	20.8	21.4	21.8
106	1	1	1	1	28	18	17	15	30	22	16	16	27.8099	20.8019	14.8602	14.9233	25	26	27	28	0	2	1	1	1	1	0	0	0	0	1	1	2	1	23.3	18.1	19.1	17.8
107	1	1	1	1	57	44	31	35	53	47	34	36	49.2197	42.9176	31.2353	34.0597	17	18	19	20	0	2	1	1	1	1	1	1	1	1	1	2	2	2	19.6	18.8	20.1	17.8
108	1	1	1	1	91	90	96	94	95	90	99	97	87.8408	83.7802	91.365	89.5813	30	31	32	33	1	2	1	1	1	1	0	0	0	0	2	2	2	2	22.4	23.2	22.4	23.2
109	1	1	1	1	96	91	90	90	96	91	86	88	92.5852	91.4695	86.8108	86.9674	23	24	25	26	0	2	1	1	1	1	0	0	0	1	0	0	0	0	19.4	19	19.8	21.2
110	1	1	0	0	100	104			102	109			101.717	106.468			19	20			1	2	1	1			0	0			0	0			20.89	21.79
111	1	1	1	1	97	90	91	87	99	93	91	84	92.3435	88.7071	87.8226	82.4962	20	21	22	23	0	0	1	1	1	1	0	0	0	0	1	0	0	0	25	26.7	26.7	29.5
112	0	1	1	1		99	90	104		91	94	103		84.8188	87.5802	100.385		16	17	18	1	2		1	1	1		0	0	0		1	2	2		20.8	23.1	23.9
113	1	1	1	1	98	100	104	101	97	101	106	103	93.2932	97.2876	101.033	98.5377	23	24	25	26	1	2	1	1	1	1	0	0	0	0	0	1	0	0	22.4	23.3	24.6	25.5
114	1	1	1	1	90	96	92	89	87	91	89	87	85.4279	89.6829	87.3507	85.0111	45	46	47	48	0	2	0	0	0	0	0	0	0	0	0	0	0	0	25.6	25.8	25.4	25.9
115	1	1	1	1	79	69	80	74	78	68	80	74	75.2723	65.501	76.1992	70.1903	33	34	35	36	0	2	1	1	1	1	0	0	0	0	2	2	2	2	24.9	24.5	24.8	25.4
116	1	1	1	1	56	57	65	49	56	57	65	49	52.8873	53.8745	60.6972	45.9226	31	32	33	34	1	2	1	1	1	1	1	1	1	1	2	2	2	2	22.2	22.1	22.2	21
117	1	1	1	1	84	88	85	84	84	88	85	84	78.529	82.1848	79.4431	78.7058	37	38	39	40	1	2	1	1	1	1	0	0	0	1	0	0	0	1	21.6	21.8	21.5	21.711
118	1	1	1	1	95	90	88	84	104	99	95	86	96.6683	90.6705	87.9249	81.4283	17	18	19	20	0	2	1	1	1	1	0	0	0	0	1	0	1	0	22.8	22	21.5	21.7
119	1	1	1	1	93	96	93	94	92	95	94	94	87.2225	89.5988	88.8059	89.2437	28	29	30	31	1	1	0	0	0	0	0	0	0	0	0	0	0	0	21.1	21.6	20.6	23.2
120	1	1	1	1	95	99	101	99	103	104	106	102	94.7537	98.1398	98.982	97.3483	19	20	21	22	0	2	1	1	1	1	1	1	1	1	1	2	1	0	28.8	28.9	30.5	31.5
121	1	1	1	1	97	100	103	100	99	100	105	106	93.0491	93.5902	98.1118	97.6235	30	31	32	33	0	2	1	1	1	1	0	0	0	0	2	2	2	2	19.6	20.3	20.2	19.9
122	1	1	1	1	88	89	87	88	84	83	82	82	83.1863	83.2711	81.7251	81.6818	25	26	27	28	0	2	1	1	1	1	0	0	0	0	2	2	2	2	24.1	27.8	28.8	28.5
123	1	1	1	1	71	58	89	90	88	93	90	90	82.4694	87.1412	83.8888	84.0479	33	34	35	36	1	2	1	1	1	1	1	1	1	1	0	1	0	0	20.7	21.2	21	20.7
124	1	1	1	0	94	86	77		96	85	77		89.4167	80.8136	72.6885		20	21	22		0	2	1	1	1		0	0	0		1	1	1		22.2	25.7	26
125	1	1	1	1	72	66	60	63	69	67	60	60	64.3059	63.2498	58.2521	58.8526	17	18	19	20	1	2	1	1	1	1	0	0	0	0	0	1	1	1	19.5	20.7	22.6	23.6
126	1	1	1	1	69	67	66	68	69	69	66	67	64.3853	64.8079	61.7942	62.5919	41	42	43	44	1	1	0	0	0	0	0	0	0	0	2	2	2	2	25.2	28.3	28.9	30.1
127	1	1	1	1	91	95	95	94	92	95	94	95	87.7128	90.4462	89.9981	90.3323	49	50	51	52	1	1	0	0	0	0	0	0	0	0	0	0	0	0	25.3	26.7	25.9	26.8
128	1	1	0	0	91	89			95	84			93.7102	83.3646			41	42			0	1	1	1			1	1			0	0			24.62	24.3
129	1	1	1	1	95	91	85	88	93	91	86	88	87.2566	85.3941	81.3716	82.7232	46	47	48	49	1	1	0	0	0	0	0	0	0	0	2	2	2	2	28.45	27.92	30.2	30.83
130	1	1	1	1	107	105	104	103	106	106	105	105	101.874	101.485	99.8748	99.3326	22	23	24	25	1	2	1	1	1	1	0	0	0	0	0	1	0	0	22.3	23	23.4	23.4
131	1	1	1	1	79	72	82	84	77	69	81	83	75.541	69.32	78.9973	80.7495	19	20	21	22	1	2	1	1	1	1	0	0	0	1	2	2	2	2	18.4	19.2	17.9	19.2
132	1	1	1	1	98	102	96	93	99	100	94	91	94.32	96.7986	91.0849	89.5673	21	22	23	24	0	0	0	0	0	0	0	0	0	0	0	0	0	0	22.5	22.7	23.7	24.5
133	1	1	1	1	117	112	113	112	121	116	113	115	112.695	108.098	104.49	106.248	17	18	19	20	0	0	0	0	0	0	0	0	0	0	0	0	0	0	32.3	30	31.5	30.4
134	1	1	1	1	37	36	41	34	38	36	41	32	37.0539	35.0063	40.1976	31.1874	47	48	49	50	0	2	1	1	1	1	0	0	0	0	2	2	2	2	23.6	23.1	22.8	23.6
135	1	1	1	1	73	72	76	73	67	65	69	67	68.3531	66.7329	71.0305	68.5904	47	48	49	50	0	1	0	0	0	0	0	0	0	0	0	0	0	0	26.9	27.11	28.5	29.3
136	1	1	1	1	69	73	65	66	69	74	66	67	66.9557	71.2833	63.7773	64.1094	23	24	25	26	1	2	1	1	1	1	0	0	0	0	0	0	0	0	24.3	23.2	22.6	22.8
137	1	1	1	0	98	92	97		102	95	96		95.8278	91.0749	93.1966		17	18	19		1	0	0	0	0		0	0	0		0	0	0		17.4	18	16
138	1	1	1	1	108	113	103	103	110	114	106	106	102.031	106.125	98.7553	99.2576	18	19	20	21	0	1	0	0	0	0	0	0	0	0	0	0	0	0	32.2	35.4	37.7	37.9
139	1	1	1	1	56	72	69	77	50	72	68	74	47.1933	68.5461	65.5634	73.2203	21	22	23	24	0	2	1	1	1	1	0	0	0	0	0	0	0	0	20.6	21.3	21.1	20.9
140	1	1	1	1	93	92	93	92	98	92	92	98	90.3998	87.2121	89.0496	93.072	17	18	19	20	1	1	0	0	0	0	0	0	0	0	0	0	0	0	23.32	23.04	25.4	25.6
141	1	1	0	0	119	122			120	123			114.903	115.984			19	20			1	2	1	1			1	1			0	0			25.9	24.9
142	1	0	0	0	24				28				27.2792				26				1	2	1				0				2				19.2
143	1	1	1	1	72	59	51	44	72	59	51	45	69.1588	56.1283	49.0818	42.491	22	23	24	25	1	2	1	1	1	1	0	0	0	0	2	2	2	2	20	20.7	19.1	19.6
144	1	1	1	0	49	49	47		46	47	43		46.5324	46.3858	42.5303		30	31	32		0	2	1	1	1		0	0	0		0	0	0		26.6	26	28.6
145	0	1	1	1		70	71	71		69	70	71		66.6128	67.5561	67.8863		46	47	48	0	1		0	0	0		0	0	0		2	2	2		38.1	38	38.3
146	1	1	1	1	97	102	98	101	97	100	96	98	96.0683	98.8672	94.6998	97.047	25	26	27	28	0	0	0	0	0	0	0	0	0	0	0	0	0	0	26.6	28.3	27.7	25.7
147	1	1	0	0	27				14	14			13.8268	13.9119			27	28			0	2	1	1			0	0			2	2			15.7	14.8
148	1	1	1	1	100	103	103	104	101	102	102	103	97.8073	98.7915	98.0142	99.2699	44	45	46	47	0	1	1	1	1	1	1	1	1	1	0	0	0	0	28.41	25.7	24.1	27.2
149	1	1	1	1	13	14	17	17	16	13	16	16	15.7144	13.286	15.9306	15.9596	32	33	34	35	0	2	1	1	1	1	1	1	1	1	2	2	2	2	17.82	17.5	17.4	16.6
150	1	1	1	1	88	86	90	88	89	89	95	93	83.5245	83.9394	88.1179	86.7763	29	30	31	32	0	2	1	1	1	1	0	0	0	1	1	2	1	1	22.8	23.6	22.7	22.3
151	1	1	1	1	72	74	70	68	73	75	71	69	68.2842	70.0592	65.9484	64.1857	34	35	36	37	1	2	1	1	1	1	0	0	0	0	1	1	2	2	21.1	21.7	22	21.9
152	1	1	1	1	51	51	50	46	48	48	48	44	47.792	47.7815	47.8069	43.4309	37	38	39	40	0	2	1	1	1	1	0	0	0	0	2	2	2	2	20.9	20.6	21.4	20.3
153	1	1	1	1	47	45	41	43	45	45	42	43	43.8175	43.0172	39.945	41.4704	41	42	43	44	0	2	1	1	1	1	1	1	1	1	2	2	2	2	22.8	23.2	22.7	23.9
154	1	1	1	1	110	109	110	108	118	112	110	107	109.037	104.466	104.072	103.335	16	17	18	19	1	1	0	0	0	0	0	0	0	0	0	0	0	0	39.33	41.1	42.5	48.2
155	1	1	1	1	96	105	99	95	102	108	99	94	94.3772	101.317	94.2356	89.5735	19	20	21	22	0	2	1	1	1	1	0	0	0	0	2	2	2	2	22.9	24.9	25.5	25.7
156	1	1	1	1	99	98	96	97	99	97	100	100	92.3236	90.1853	92.6952	92.9827	26	27	28	29	1	1	0	0	0	0	0	0	0	0	0	0	0	0	18.43	19.16	18.9	19.6
157	1	1	1	1	89	91	89	91	91	88	89	88	86.0159	87.2012	85.9308	85.0438	18	19	20	21	1	2	1	1	1	1	0	0	0	0	1	1	1	1	21	22.6	23.5	23.4
158	1	1	1	1	92	91	91	93	94	91	90	93	88.9006	89.3938	87.198	90.0982	18	19	20	21	1	2	1	1	1	1	0	0	0	0	1	1	1	0	21.1	21.4	22.8	22.4
159	1	1	1	1	45	46	38	35	46	46	38	35	42.4163	42.627	35.5564	32.9515	35	36	37	38	1	2	1	1	1	1	1	1	1	1	2	2	2	2	24.6	24.2	24.9	23.4
160	1	1	1	1	90	88	90	92	90	88	90	92	85.7685	84.5278	84.8192	86.8499	18	19	20	21	1	2	1	1	1	1	0	0	0	0	0	0	1	1	27.11	27.62	27.6	27.1
161	1	1	1	1	84	84	84	84	82	82	83	84	80.6769	81.0509	81.6049	82.4514	23	24	25	26	1	2	1	1	1	1	1	1	1	1	2	2	2	2	35.6	35.5	37.3	38.1
162	1	1	1	1	47	44	42	41	48	45	43	43	44.9189	41.7033	39.9867	39.7098	30	31	32	33	1	2	1	1	1	1	1	1	1	1	2	2	2	2	22.6	22.6	23.1	23.6
163	1	1	1	1	60	58	63	46	61	58	64	47	58.4774	55.4736	61.1114	45.3362	22	23	24	25	1	2	1	1	1	1	1	1	1	1	1	0	0	0	19.3	20.6	20.2	18.7
164	1	1	1	1	74	73	67	77	77	76	69	80	71.9686	71.0086	64.5553	74.6401	29	30	31	32	1	2	1	1	1	1	0	0	0	1	2	1	2	2	18.4	19.5	18.3	19.8
165	1	1	1	1	52	47	44	42	48	44	40	39	48.3734	44.7312	40.7349	39.3199	26	27	28	29	0	2	1	1	1	1	0	0	0	0	2	2	2	2	20	20.1	19.2	19.8
166	1	1	1	1	21	21	22	20	21	22	22	21	19.8617	21.317	21.3908	19.7249	25	26	27	28	1	2	1	1	1	1	1	1	1	1	2	2	2	2	18.9	20	19.6	18.8
167	1	1	1	1	51	45	49	45	51	45	51	45	49.2858	43.3963	49.9416	43.6287	25	26	27	28	1	2	1	1	1	1	0	0	0	0	2	2	2	2	19.7	20	19.3	20.66
168	1	1	1	1	41	33	28	32	41	36	28	31	38.7944	34.5851	26.937	29.659	31	32	33	34	1	2	1	1	1	1	1	1	1	1	2	2	2	2	17.9	20.1	19.7	20.5
169	1	1	0	0	30	23			23	24			21.4493	22.4102			17	18			0	2	1	1			0	0			0	0			17.3	16
170	1	1	1	1	72	79	72	68	74	80	75	70	69.9343	75.8123	70.3106	65.755	24	25	26	27	1	2	1	1	1	1	0	0	0	0	0	0	0	1	23.3	23.2	22.6	21.3
171	1	1	1	1	63	50	64	65	62	49	63	64	60.5702	48.2746	61.3719	62.7084	33	34	35	36	0	2	1	1	1	1	1	1	1	1	2	2	2	2	19.6	20.7	19.6	20.7
172	1	1	1	1	112	105	109	109	109	105	107	108	107.749	103.638	105.261	105.89	20	21	22	23	1	2	1	1	1	1	0	0	0	0	2	2	2	2	21.3	23.8	23.2	22.1
173	1	1	1	1	79	76	75	77	70	75	81	82	65.7482	69.9808	74.8858	76.5926	16	17	18	19	0	2	1	1	1	1	1	1	1	1	1	0	0	1	18.5	19	21.3	21.6
174	1	1	1	1	80	80	78	80	75	77	74	78	75.0299	76.6209	73.8199	77.1642	28	29	30	31	0	2	1	1	1	1	1	1	1	1	2	2	2	2	22.7	23.3	23.2	22.716
175	1	1	1	1	67	61	64	64	65	61	62	62	64.2832	60.6087	61.521	61.6297	25	26	27	28	0	2	1	1	1	1	1	1	1	1	1	0	0	0	23	22.7	24.2	23.8
176	1	1	1	1	83	71	69	65	67	73	59	64	61.7185	68.3411	56.0397	62.1845	16	17	18	19	1	2	1	1	1	1	1	1	1	1	2	2	2	2	16.9	17.5	17.5	18.8
177	1	1	1	1	53	51	55	58	54	53	53	58	51.0788	50.2995	50.6457	54.6524	30	31	32	33	1	1	0	0	0	0	0	0	0	0	1	2	2	1	24.3	25.5	27.5	28.4
178			1	1			112	110			118	115			107.713	106.359			16	17	1	1			0	0			0	0			0	0			24.4	25.6
179			1	1			115	87			98	90			100.628	92.2056			17	18	0	0			0	0			0	0			0	0			23.7	22.7
180			1	1			88	80			88	79			84.9971	77.3515			17	18	1	2			1	1			0	1			0	0			24.9	25.7
181			1	1			113	90			102	93			94.5031	87.6175			16	17	1	2			1	1			0	0			0	0			22.9	22.2
182			1	1			61	60			63	61			59.141	58.1736			16	17	1	2			1	1			0	0			1	1			15.8	16.8
183			1	1			108	97			102	99			94.0323	92.4154			17	18	1	1			0	0			0	0			0	0			21.9	22.7
184			1	1			84	83			86	86			80.5048	80.2051			24	25	1	2			1	1			1	1			2	2			21	21.3
185			1	1			35	22			34	25			31.161	22.6928			17	18	0	2			1	1			1	1			0	0			15.6	15.8
186			1	1			47	49			46	47			45.288	46.8618			57	58	0	2			1	1			0	0			1	0			26.6	25.6
187			1	1			85	85			78	78			71.6516	71.36			16	17	0	2			1	1			1	1			0	0			20.7	19.9
188			1	0			91				91				83.6796				40		1	1			1				0				1				23
189			1	1			91	94			91	94			85.4291	88.0234			41	42	1	1			0	0			0	0			0	0			22.1	22.1
190			1	1			81	83			84	85			77.9551	78.6566			18	19	0	2			1	1			0	0			1	0			19.3	19.1
191			1	1			83	88			79	85			76.966	83.8553			36	37	0	2			1	1			0	0			2	2			24.4	23.6
192			1	1			97	97			94	94			93.4237	93.4391			27	28	0	1			0	0			0	0			0	0			28.5	26.3
193			1	1			76	85			79	86			74.4223	81.9279			17	18	1	2			1	1			0	0			0	1			23	23.6
194			1	1			81	80			80	79			77.2334	76.3178			39	40	0	2			1	1			0	0			2	2			30.4	30.4
195			1	1			82	90			88	97			81.7964	89.6915			17	18	0	1			0	0			0	0			0	0			30.8	31.7
196			1	1			97	100			97	100			91.5343	94.0695			43	44	1	1			1	1			0	0			0	0			20.9	21
197			1	1			89	82			88	82			84.8995	78.4798			42	43	0	0			0	0			0	0			1	0			23.9	25.2
198			1	1			95	91			97	93			91.5681	87.6506			36	37	0	0			0	0			0	0			0	0			20.8	20.5
199			1	1			98	100			90	92			90.5496	92.7911			30	31	0	1			0	0			0	0			0	0			26.4	27.228
200				1				75				72				67.0631				18	1	0				0				0				0				19.4
201				1				74				69				63.5932				17	1	2				1				1				1				21.1
202				1				105				110				102.382				16	1	2				1				0				1				26.9
203				1				97				105				98.278				16	1	2				1				0				1				25.5
204				1				113				103				95.4509				16	1	2				1				0				0				22.6
205				1				100				98				92.0708				16	0	2				1				1				0				19.4
206				1				57				58				56.2194				29	0	2				1				1				1				20.5
207				1				83				79				73.7411				16	0	2				1				1				1				19
208				1				74				69				64.7752				16	1	2				1				0				0				21.2

## Sheet: Data description
Label	Description of data
Fid	ID of participants
yn2013	Present or not in 2013; 0 = not present, 1 = present
yn2014	Present or not in 2014; 0 = not present, 1 = present
yn2015	Present or not in 2015; 0 = not present, 1 = present
yn2016	Present or not in 2016; 0 = not present, 1 = present
FEV2013k0	%FEV1 in 2013 extracted directly from spirometer machines
FEV2014k0	%FEV1 in 2014 extracted directly from spirometer machines
FEV2015k0	%FEV1 in 2015 extracted directly from spirometer machines
FEV2016k0	%FEV1 in 2016 extracted directly from spirometer machines
FEV2013k1	FEV1 volume extracted in 2013, height data cleaned and %FEV1 calculated using the Knudson equation
FEV2014k1	FEV1 volume extracted in 2014, height data cleaned and %FEV1 calculated using the Knudson equation
FEV2015k1	FEV1 volume extracted in 2015, height data cleaned and %FEV1 calculated using the Knudson equation
FEV2016k1	FEV1 volume extracted in 2016, height data cleaned and %FEV1 calculated using the Knudson equation
FEV2013GLI	FEV1 volume extracted in 2013, height data cleaned and %FEV1 calculated using the GLI equation
FEV2014GLI	FEV1 volume extracted in 2014, height data cleaned and %FEV1 calculated using the GLI equation
FEV2015GLI	FEV1 volume extracted in 2015, height data cleaned and %FEV1 calculated using the GLI equation
FEV2016GLI	FEV1 volume extracted in 2016, height data cleaned and %FEV1 calculated using the GLI equation
Age2013	Age in years for 2013
Age2014	Age in years for 2014
Age2015	Age in years for 2015
Age2016	Age in years for 2016
Gender	Gender at birth; 0 = male, 1 = female
Genotype	Genotype; 0 = ≥1 unknown mutation, 1 = ≥1 class IV-V mutation, 2 = homozygous for class I-III mutations
Pan2013	Pancreatic status in 2013; 0 = pancreatic sufficient, 1 = pancreatic insufficient
Pan2014	Pancreatic status in 2014; 0 = pancreatic sufficient, 1 = pancreatic insufficient
Pan2015	Pancreatic status in 2015; 0 = pancreatic sufficient, 1 = pancreatic insufficient
Pan2016	Pancreatic status in 2016; 0 = pancreatic sufficient, 1 = pancreatic insufficient
CFRD2013	CF related diabetes status in 2013; 0 = no CFRD, 1 = CFRD present
CFRD2014	CF related diabetes status in 2014; 0 = no CFRD, 1 = CFRD present
CFRD2015	CF related diabetes status in 2015; 0 = no CFRD, 1 = CFRD present
CFRD2016	CF related diabetes status in 2016; 0 = no CFRD, 1 = CFRD present
Pseudo2013	Pseudomonas aeruginosa infection status in 2013; 0 = no Pseudomonas, 1 = intermittent infection, 2 = chronic infection
Pseudo2014	Pseudomonas aeruginosa infection status in 2014; 0 = no Pseudomonas, 1 = intermittent infection, 2 = chronic infection
Pseudo2015	Pseudomonas aeruginosa infection status in 2015; 0 = no Pseudomonas, 1 = intermittent infection, 2 = chronic infection
Pseudo2016	Pseudomonas aeruginosa infection status in 2016; 0 = no Pseudomonas, 1 = intermittent infection, 2 = chronic infection
BMI2013	Best BMI value in 2013
BMI2014	Best BMI value in 2014
BMI2015	Best BMI value in 2015
BMI2016	Best BMI value in 2016
